# Supplementary material for: Blocking EREG/GPX4 Sensitizes Head and Neck Cancer to Cetuximab through Ferroptosis Induction
Source: Cells. 2023 Feb 24;12(5):733. doi: 10.3390/cells12050733 (PMC10000618; doi:10.3390/cells12050733)
Supplement: Supplementary file 1 [file cells-12-00733-s001.zip]

Archive with 1 entries (1 files):
- cells-2074315-supplementary.pdf
